# Supplementary material for: A Cross-Sectional Dual-Site Analysis of the Gastric Antral and Duodenal Mucosa-Associated Microbiome Across Gastroesophageal Reflux Disease Phenotypes
Source: Biomedicines. 2026 May 28;14(6):1221. doi: 10.3390/biomedicines14061221 (PMC13296020; doi:10.3390/biomedicines14061221)
Supplement: Supplementary file 1 [file biomedicines-14-01221-s001.zip]

Archive with 2 entries (2 files):
- Supplementary Material S1(Tables S1-S4)-SRD.pdf
- Supplementary Material S2(Figures S1-S8)-SRD.pdf
